# Supplementary material for: GlioSurvQNet: A DuelContextAttn DQN Framework for Brain Tumor Prognosis with Metaheuristic Optimization
Source: Diagnostics (Basel). 2025 Sep 11;15(18):2304. doi: 10.3390/diagnostics15182304 (PMC12468973; doi:10.3390/diagnostics15182304)
Supplement: Supplementary file 1 [file diagnostics-15-02304-s001.zip]

Archive with 1 entries (1 files):
- diagnostics-3802630-supplementary.pdf
